# Supplementary material for: Reverse-engineered models reveal differential membrane properties of autonomic and cutaneous unmyelinated fibers
Source: PLoS Comput Biol. 2024 Oct 7;20(10):e1012475. doi: 10.1371/journal.pcbi.1012475 (PMC11486378; doi:10.1371/journal.pcbi.1012475)
Supplement: S1 Table — (XLSX) [file pcbi.1012475.s001.xlsx]

## Sheet: Ion Channel Meta
S1 Table. Equations governing the dynamics of each isoform-specific ion channel model.
Model	Ion	Class	Channel	Gates	Equations	References	Data from Pub	MetaData
Thio	K	Low-Threshold, A-Type	KV1.4	Activation ("m")		(20)	(IAs) Steady State Activation and Activation Kinetics ("m")	In-Vitro, Adult, Rat, DRG Cell Culture, 21-24 C
						(21)	Steady State and Kinetics for Activation/Fast-Inactivation, and a recovery tau for Slow-Inactivation ("m","h","s")	In-Vitro, Rat Kv1.4 transfected into HEK cells, 29-31 C
				Fast-Inactivation ("h")
						(23)	Steady State and Kinetics for Fast-Inactivation, Slow-Inactivation ("h","s")	In-Vitro, Ferret Kv1.4 transfected into Xenopus Oocytes, room temp
						(22)	Steady State and Kinetics for Fast-Inactivation, Slow-Inactivation ("h","s")	In-Vitro, Ferret Kv1.4 transfected into Xenopus Oocytes, room temp
				Slow-Inactivation ("s")
						(24)	Kinetics for Fast-Inactivation, Slow-Inactivation ("h","s")	In-Vitro, Rat Kv1.4 transfected into CHO cells, room temp
Thio	K	Delayed-Rectifier	KV2.1	Activation ("m")		(25)	Steady State Inactivation and Kinetics ("m","h")	In-Vitro, Adult, Native Kv2.1 in Rat Pacreatic β-Cells, room temp
						(26)	Steady State and Inactivation Kinetics ("m","h")	In-Vitro, Adult, Rat Kv2.1 transfected into Xenopus Oocytes, room temp
						(27)	Steady State and Kinetics of Activation ("m")	In-Vitro, Rat Kv2.1, CHO, room temp
				Inactivation ("h")
						(28)	Steady State and Kinetics for Activation and Inactivation ("m","h")	In-Vitro, Adult, Rat Kv2.1 transfected into Xenopus Oocytes, room temp
						(29)	Activation Kinetics and Inactivation Factor ("m","h")	In-Vitro, Adult, Rat Kv2.1, Multiple Cell Lines, 25 C
Thio	K	M-Type	KV7.X	Fast Activation ("m")		(33)	Steady-State and Kinetics of Activation ("m1","m2")	In-Vitro, Adult, Rat Kv7.2-3, Xenopus Oocytes, 28 C
						(34)	Steady-State and Kinetics of Activation ("m1","m2")	In-Vitro, Adult, Rat Kv2.1, Multiple Cell Lines, 25 C
						(35)	Fast Deactivation Kinetics ("m")	In-Vitro, Adult, Rat Kv2.1, Multiple Cell Lines, 25 C
				Slow Activation ("n")
						(36)	Deactivation Kinetics ("m","m2")	In-Vitro, Adult, Rat Kv2.1, Multiple Cell Lines, 25 C
						(29)	Slow Activation Kinetics ("m2")	In-Vitro, Adult, Rat Kv7.3, Multiple Cell Lines, 25 C
Thio	Na	Low-Threshold, TTX-S	NaV1.7	Activation ("m")		(4)	Activation Kinetics and Inactivation Data ("m","h")	In-Vitro, Adult, Rat Nav1.7, Xenopus Oocytes, 21 C
						(5)	Activation Kinetics and Inactivation Data ("m","h")	In-Vitro, Adult, Rat Nav1.7, Xenopus Oocytes, 21 C
						(6)	Activation ("m")	In-Vitro, Adult, Rat Nav1.7, Xenopus Oocytes, room temp
				Inactivation ("h")
						(7)	Steady State Activation and Inactivation ("m","h")	In-Vitro, Adult, Rat Nav1.7, Xenopus Oocytes, room temp
						(8)	Deactivation ("m")	In-Vitro, Adult, Rat Nav1.7, Xenopus Oocytes, 16 and 25 C
Thio	Na	High-Threshold, TTX-R	Nav1.8	Activation ("m")		(9)	Steady State and Kinetics for Activation and Inactivation ("m","h","s")	In-Vitro, adult, DRG cell culture, room temp, rat
						(13)	Kinetics for Fast-Inactivation, Slow-Inactivation ("h","s")	In-Vitro, adult, DRG cell culture, room temp, rat/mouse
				Inactivation ("h")		(10)	Steady State Inactivation and Kinetics ("m","h")	In-Vitro, adult, DRG cell culture, room temp, rat/mouse
						(13)	Activation Data and Fast Inactivation Kinetics ("m","h")	In-Vitro, adult, ND7/23?, room temp, rat
				Slow-Inactivation ("s")		(14)	Deactivation and Fast Inactivation Kinetics ("m","h")	In-Vitro, adult, HEK cells ND7/23?, room temp, rat/mouse
						(12)	Steady State Slow Inactivation Data and Fast Inactivation Kinetics ("h","s")	In-vitro, adult, xenopus oocytes, rat nav1.8, room temp
Thio	Na & K	Hyperpolarization-Activated Cation Nonspecific	HCN	Fast Activation ("m")		(62)	Fast Activation Kinetics ("m")	In-vitro, newborn, ventricular myocytes, rat, 37 C
						(63)	Slow Activation Kinetics ("m")	In situ, adult, thalamic slice, rat, 23-24 C
						(61)	Steady State for Fast Activation and Slow Activation ("m","n")	In situ, adult, DRG/Cardiac Tissue, mice, room temp
				Slow Activation ("n")
						(59)	Steady State and Kinetics for Fast Activation and Slow Activation ("m","n")	In Vitro, adult, Transfected HEK Cells, mice, room temp
						(60)	Kinetics for Fast Activation and Slow Activation ("m","n")	In Vitro, adult, DRG neurons, rat, 37 C
Thio	K	Calcium and Voltage Sensitive	KCA: BK	Activation ("m")		(37)	Steady State and Kinetics for Activation Data ("m")	In Vitro, adult, xenopus oocytes, mice, room temp
						(38)	Inactivation Kinetics ("h")	In Vitro, adult, Adrenal Chromaffin, rat, room temp
				Inactivation ("h")		(39)	Inactivation Kinetics ("h")	In Vitro, adult, DRG neurons, rat, room temp
						(40)	Steady State and Kinetics for Activation and Inactivation ("m","h")	In Vitro, adult, xenopus oocytes, human, room temp
Thio	K	Calcium Sensitive, Voltage Insensitive	KCA: SK	Activation ("m")		(41)	Steady State Activation Data ("m")	In Vitro, adult, DRG neurons, rat, room temp
						(42)	Steady State Activation Data ("m")	In Vitro, adult, xenopus oocytes/hippocampal slices, rat, room temp
						(43)	Steady State Activation Data ("m")	In Vitro, adult, xenopus oocytes, rat, room temp
Thio	K	High-Threshold, A-Type	KV3.4	Activation ("m")		(31)	Steady State and Kinetics for Activation and Inactivation ("m","h")	In Vitro, adult, DRG neurons, rat, room temp
						(30)	Kinetics for Activation and Inactivation ("m","h")	In Vitro, adult, transfected DRG neurons, rat, room temp
				Inactivation ("h")
						(32)	Steady State Activaiton and Kinetics for Activation and Inactivation ("m","h")	In Vitro, adult, xenopus oocytes/DRG neurons, rat, room temp
Thio	Na	TTX-R, "Persistent"	NaV1.9	Activation ("m")		(64)	Slow Inactivation Kinetics ("s")	In Vitro, adult, DRG neurons, mice, room temp
						(15)	Steady State and Kinetics for Activation, Fast Inactivation, and Slow Inactivation ("m","h","s")	In Vitro, newborn, transfected DRG neurons, rat/human, room temp
				Inactivation ("h")		(17)	Steady State Inactivation and Kinetics of Activation ("m","h")	In Vitro, adult, DRG neurons, mice, room temp
						(19)	Kinetics of Activaiton and Steady State Activation, Fast Inactivation, and Slow Inactivation ("m","h","s")	In Vitro, adult, transfected DRG neurons, rat/human, room temp
				Slow-Inactivation ("s")		(16)	Kinetics of Activaiton and Fast Inactivation ("m","h")	In-Vitro, adult, ND7/23 cells, human, room temp
						(18)	Steady State Activation, Fast Inactivaiton, and Slow Inactivation ("m","h","s")	In-Vitro, adult, HEK and ND7/23 cells, human, room temp
Thio	Ca	L-Type Calcium	CaV1.2	Activation ("m")		(44)	Kinetics of Inactivaiton ("h","s")	In Vitro, adult, xenopus oocytes, rat, room temp
						(65)	Steady State Activation and Kinetics of Inactivaiton ("m","h","s")	In-Vitro, adult, HEK 293 cells, rabbit, room temp
				Inactivation ("h")		(45)	Steady State Activaiton ("m")	In-Vitro, adult, HEK 293 cells, rat, room temp
						(46)	Steady State and Kinetics of Inactivaiton ("h","s")	In-Vitro, adult, COS1 Cells, human, room temp
				Slow-Inactivation ("s")		(47)	Steady State and Kinetics of Activation, Fast Inactivaiton, and Slow Inactivation ("m","h","s")	In-Vitro, adult, xenopus oocytes, rabbit, room temp
						(48)	Activation Data ("m")	In-vitro, adult, HEK Cells, human, room temp
Thio	Ca	N-Type Calcium	CaV2.2	Activation ("m")		(49)	Steady-State Inactivation Data and Fast Inactivaiton Kinetics ("h","s")	In-vitro, adult, HEK Cells, human, room temp
						(50)	Steady-State Activation Data ("m")	In-vitro, adult, HEK Cells, rat, room temp
						(51)	Steady-State Inactivation Data ("h","s")	In-Vitro, adult, xenopus oocytes, rat, room temp
						(52)	Activation Data ("m")	In Vitro, adult, transfected DRG neurons, rat, room temp
				Inactivation ("h")		(53)	Kinetics of Activation ("m")	In Vitro, adult, superior cervical ganglion neurons, rat, room temp
						(54)	Kinetics of Activation ("m")	In Vitro, adult, paravertebral sympathetic ganglion neurons, frog, room temp
						(55)	Kinetics of Activation and Inactivation ("m","h","s")	In-vitro, adult, IMR32 Cells, human, room temp
						(56)	Kinetics of Activation and Slow Inactivation ("m","s")	Review
				Slow-Inactivation ("s")		(66)	Kinetics of Fast Inactivaiton ("h")	In-Vitro, adult, xenopus oocytes, rat, room temp
						(57)	Kinetics of Inactivaiton ("h","s")	In-Vitro, adult, HEK293, rat, room temp
						(58)	Kinetics of Inactivaiton ("h","s")	In Vitro, adult, DRG neurons, rat, room temp
Thio	Ca	Ion accumulation equations		intracellular	cai' = -ica*(SA)/(PI*((1e-4)*(diam/2))^2*(1e-4)*L/nseg)/(2*FARADAY) - (4*0.001*100*cai*(1-Oc)-0.238*Oc )	(67)
				periaxonal	cao' = ica*SA/(2*Vol_peri*FARADAY) + (cabath -cao)/txfer
					SA = PI*(1e-4)*diam*(1e-4)*L/nseg
					Vol_peri = (PI*((1e-4)*((diam+0.03)/2))^2*(1e-4)*L/nseg)-(PI*((1e-4)/(diam/2))^2*(1e-4)*L/nseg
Thio	K	Ion accumulation equations		intracellular	ki' = -ik*4/FARADAY/diam*(1e4)	(2)
				periaxonal	ko'=(ik/FARADAY - D*(0.1)*(ko-5.6))/30e-3*(1e4)
Thio	Na	Ion accumulation equations		intracellular	nai' = -ina*4/FARADAY/diam*(1e4)	(2)
				periaxonal	nao'=(ina/FARADAY - D*(0.1)*(nao-154))/theta*(1e4)

## Sheet: References
1	J. Schild, D. Kunze, Experimental and Modeling Study of Na+ Current Heterogeneity in Rat Nodose Neurons and Its Impact on Neuronal Discharge. Journal of Neurophysiology 78, 3198-3209 (1997).
2	J. Tigerholm, M. E. Petersson, O. Obreja, A. Lampert, R. Carr, M. Schmelz, E. Fransen, Modeling activity-dependent changes of axonal spike conduction in primary afferent C-nociceptors. J Neurophysiol 111, 1721-1735 (2014).
3	D. Sundt, N. Gamper, D. B. Jaffe, Spike propagation through the dorsal root ganglia in an unmyelinated sensory neuron: a modeling study. J Neurophysiol 114, 3140-3153 (2015).
4	R. I. Herzog, T. R. Cummins, F. Ghassemi, S. D. Dib-Hajj, S. G. Waxman, Distinct repriming and closed-state inactivation kinetics of Nav1.6 and Nav1.7 sodium channels in mouse spinal sensory neurons. J Physiol 551, 741-750 (2003).
5	T. R. Cummins, J. R. Howe, S. G. Waxman, Slow Closed-State Inactivation: A Novel Mechanism Underlying Ramp Currents in Cells Expressing the hNE/PN1 Sodium Channel. The Journal of Neuroscience 18, 9607-9619 (1998).
6	X. Cheng, S. D. Dib-Hajj, L. Tyrrell, S. G. Waxman, Mutation I136V alters electrophysiological properties of the Na(v)1.7 channel in a family with onset of erythromelalgia in the second decade. Mol Pain 4, 1 (2008).
7	M. Hampl, E. Eberhardt, A. O. O'Reilly, A. Lampert, Sodium channel slow inactivation interferes with open channel block. Sci Rep 6, 25974 (2016).
8	C. Han, A. Lampert, A. M. Rush, S. D. Dib-Hajj, X. Wang, Y. Yang, S. G. Waxman, Temperature dependence of erythromelalgia mutation L858F in sodium channel Nav1.7. Mol Pain 3, 3 (2007).
9	N. T. Blair, B. P. Bean, Role of tetrodotoxin-resistant Na+ current slow inactivation in adaptation of action potential firing in small-diameter dorsal root ganglion neurons. Journal of Neuroscience 23, 10338-10350 (2003).
10	J. S. Choi, A. Hudmon, S. G. Waxman, S. D. Dib-Hajj, Calmodulin regulates current density and frequency-dependent inhibition of sodium channel Nav1.8 in DRG neurons. J Neurophysiol 96, 97-108 (2006).
11	T. Hoffmann, K. Kistner, M. Nassar, P. W. Reeh, C. Weidner, Use dependence of peripheral nociceptive conduction in the absence of tetrodotoxin-resistant sodium channel subtypes. J Physiol 594, 5529-5541 (2016).
12	K. Vijayaragavan, M. E. Leary, M. Chahine, Gating Properties of Na<sub>v</sub>1.7 and Na<sub>v</sub>1.8 Peripheral Nerve Sodium Channels. The Journal of Neuroscience 21, 7909 (2001).
13	J. S. Kist, S. D. Dib-Hajj, S. G. Waxman, Differential slow inactivation and use-dependent inhibition of Nav1.8 channels contribute to distinct firing properties in IB4+ and IB4- DRG neurons. J Neurophysiol 97, 1258-1265 (2007).
14	J. Schirmeyer, K. Szafranski, E. Leipold, C. Mawrin, M. Platzer, S. H. Heinemann, Exon 11 skipping of SCN10A coding for voltage-gated sodium channels in dorsal root ganglia. Channels (Austin) 8, 210-215 (2014).
15	C. Han, Y. Yang, R. H. Te Morsche, J. P. Drenth, J. M. Politei, S. G. Waxman, S. D. Dib-Hajj, Familial gain-of-function Nav1.9 mutation in a painful channelopathy. J Neurol Neurosurg Psychiatry 88, 233-240 (2017).
16	C. G. Vanoye, J. D. Kunic, G. R. Ehring, A. L. George, Jr., Mechanism of sodium channel NaV1.9 potentiation by G-protein signaling. J Gen Physiol 141, 193-202 (2013).
17	R. I. Herzog, T. R. Cummins, S. G. Waxman, Persistent TTX-resistant Na+ current affects resting potential and response to depolarization in simulated spinal sensory neurons. Journal of Neurophysiology 86, 1351-1364 (2001).
18	X. Zhou, Z. Xiao, Y. Xu, Y. Zhang, D. Tang, X. Wu, C. Tang, M. Chen, X. Shi, P. Chen, S. Liang, Z. Liu, Electrophysiological and Pharmacological Analyses of Nav1.9 Voltage-Gated Sodium Channel by Establishing a Heterologous Expression System. Front Pharmacol 8, 852 (2017).
19	J. Huang, C. Han, M. Estacion, D. Vasylyev, J. G. Hoeijmakers, M. M. Gerrits, L. Tyrrell, G. Lauria, C. G. Faber, S. D. Dib-Hajj, I. S. Merkies, S. G. Waxman, P. S. Group, Gain-of-function mutations in sodium channel Na(v)1.9 in painful neuropathy. Brain 137, 1627-1642 (2014).
20	M. S. Gold, M. J. Shuster, J. D. Levine, Characterization of six voltage-gated K+ currents in adult rat sensory neurons. Journal of Neurophysiology 75, 2629-2646 (1996).
21	J. Roeper, C. Lorra, O. Pongs, Frequency-Dependent Inactivation of Mammalian A-Type K+ Channel KV1.4 Regulated by Ca2+/Calmodulin-Dependent Protein Kinase. Journal of Neuroscience 17, 3379-3391 (1997).
22	G. C. Bett, R. L. Rasmusson, Inactivation and recovery in Kv1.4 K+ channels: lipophilic interactions at the intracellular mouth of the pore. J Physiol 556, 109-120 (2004).
23	G. C. Bett, I. Dinga-Madou, Q. Zhou, V. E. Bondarenko, R. L. Rasmusson, A model of the interaction between N-type and C-type inactivation in Kv1.4 channels. Biophys J 100, 11-21 (2011).
24	Z. Fan, X. Ji, M. Fu, W. Zhang, D. Zhang, Z. Xiao, Electrostatic interaction between inactivation ball and T1-S1 linker region of Kv1.4 channel. Biochim Biophys Acta 1818, 55-63 (2012).
25	P. E. MacDonald, A. M. Salapatek, M. B. Wheeler, Temperature and redox state dependence of native Kv2.1 currents in rat pancreatic beta-cells. J Physiol 546, 647-653 (2003).
26	K. G. Klemic, C.-C. Shieh, G. E. Kirsch, S. W. Jones, Inactivation of Kv2.1 Potassium Channels. Biophysical Journal 74, 1779-1789 (1998).
27	Z. A. McCrossan, T. K. Roepke, A. Lewis, G. Panaghie, G. W. Abbott, Regulation of the Kv2.1 Potassium Channel by MinK and MiRP1. Journal of Membrane Biology 228, 1-14 (2009).
28	A. M. J. VanDongen, G. C. Frech, J. A. Drewe, R. H. Joho, A. M. Brown, Alteration and restoration of K+ channel function by deletions at the N- and C-termini. Neuron 5, 433-443 (1990).
29	R. Ranjan, E. Logette, M. Marani, M. Herzog, V. Tache, E. Scantamburlo, V. Buchillier, H. Markram, A Kinetic Map of the Homomeric Voltage-Gated Potassium Channel (Kv) Family. Front Cell Neurosci 13, 358 (2019).
30	D. M. Ritter, C. Ho, M. E. O'Leary, M. Covarrubias, Modulation of Kv3.4 channel N-type inactivation by protein kinase C shapes the action potential in dorsal root ganglion neurons. J Physiol 590, 145-161 (2012).
31	D. M. Ritter, B. M. Zemel, A. C. Lepore, M. Covarrubias, Kv3.4 channel function and dysfunction in nociceptors. Channels (Austin) 9, 209-217 (2015).
32	J. D. Fineberg, D. M. Ritter, M. Covarrubias, Modeling-independent elucidation of inactivation pathways in recombinant and native A-type Kv channels. J Gen Physiol 140, 513-527 (2012).
33	F. Miceli, M. R. Cilio, M. Taglialatela, F. Bezanilla, Gating currents from neuronal KV7.4 Channels: General features and correlation with the ionic conductance. Channels 3, 277-286 (2009).
34	S. Maljevic, C. Lerche, G. Seebohm, A. K. Alekov, A. E. Busch, H. Lerche, C-terminal interaction of KCNQ2 and KCNQ3 K+ channels. J Physiol 548, 353-360 (2003).
35	A. D. Wickenden, W. Yu, A. Zou, T. Jegla, P. K. Wagoner, Retigabine, a novel anti-convulsant, enhances activation of KCNQ2/Q3 potassium channels. Molecular pharmacology 58, 591-600 (2000).
36	M. Shahidullah, L. C. Santarelli, H. Wen, I. B. Levitan, Expression of a calmodulin-binding KCNQ2 potassium channel fragment modulates neuronal M-current and membrane excitability. Proceedings of the National Academy of Sciences 102, 16454-16459 (2005).
37	J. Cui, H. Yang, U. S. Lee, Molecular mechanisms of BK channel activation. Cell Mol Life Sci 66, 852-875 (2009).
38	J. P. Ding, C. J. Lingle, Steady-state and closed-state inactivation properties of inactivating BK channels. Biophysical Journal 82, 2448-2465 (2002).
39	W. Li, S. B. Gao, C. X. Lv, Y. Wu, Z. H. Guo, J. P. Ding, T. Xu, Characterization of voltage-and Ca2+-activated K+ channels in rat dorsal root ganglion neurons. J Cell Physiol 212, 348-357 (2007).
40	C. J. Lingle, X. H. Zeng, J. P. Ding, X. M. Xia, Inactivation of BK channels mediated by the NH2 terminus of the β3b auxiliary subunit involves a two-step mechanism: possible separation of binding and blockade. The Journal of general physiology 117, 583-606 (2001).
41	C. Hougaard, M. O. Fraser, C. Chien, A. Bookout, M. Katofiasc, B. S. Jensen, F. Rode, J. Bitsch-Norhave, L. Teuber, K. B. Thor, D. Strobaek, E. C. Burgard, L. C. Ronn, A positive modulator of K Ca 2 and K Ca 3 channels, 4,5-dichloro-1,3-diethyl-1,3-dihydro-benzoimidazol-2-one (NS4591), inhibits bladder afferent firing in vitro and bladder overactivity in vivo. J Pharmacol Exp Ther 328, 28-39 (200…
42	P. Pedarzani, J. Mosbacher, A. Rivard, L. A. Cingolani, D. Oliver, M. Stocker, J. P. Adelman, B. Fakler, Control of electrical activity in central neurons by modulating the gating of small conductance Ca2+-activated K+ channels. J Biol Chem 276, 9762-9769 (2001).
43	X. M. Xia, B. Fakler, A. Rivard, G. Wayman, T. Johnson-Pais, J. E. Keen, T. Ishii, B. Hirschberg, C. T. Bond, S. Lutsenko, J. Maylie, J. P. Adelman, Mechanism of calcium gating in small-conductance calcium-activated potassium channels. Nature 395, 503-507 (1998).
44	S. Sokolov, E. Timin, S. Hering, On the Role of Ca2+- and Voltage-Dependent Inactivation in Cav1.2 Sensitivity for the Phenylalkylamine (-)Gallopamil. Circulation Research 89, 700-708 (2001).
45	P. Bartels, D. Yu, H. Huang, Z. Hu, S. Herzig, T. W. Soong, Alternative Splicing at N Terminus and Domain I Modulates CaV1.2 Inactivation and Surface Expression. Biophys J 114, 2095-2106 (2018).
46	A. Ravindran, Q. Z. Lao, J. B. Harry, P. Abrabimi, E. Kobrinsky, N. M. Soldatov, Calmodulin-dependent gating of Cav1.2 calciumchannels in the absence of Cavβ subunits. Proceedings of the National Academy of Sciences 15, 8154-8159 (2008).
47	B. Aviner, G. Gradwohl, M. Mor Aviner, S. Levy, Y. Grossman, Selective modulation of cellular voltage-dependent calcium channels by hyperbaric pressure-a suggested HPNS partial mechanism. Front Cell Neurosci 8, 136 (2014).
48	A. Hohaus, S. Beyl, M. Kudrnac, S. Berjukow, E. N. Timin, R. Marksteiner, M. A. Maw, S. Hering, Structural determinants of L-type channel activation in segment IIS6 revealed by a retinal disorder. J Biol Chem 280, 38471-38477 (2005).
49	C. Thaler, A. C. Gray, D. Lipscombe, Cumulative inactivation of N-type CaV2.2 calciumchannels modified by alternative splicing. Proceedings of the National Academy of Sciences 101, 5675-5679 (2004).
50	P. G. Patil, D. L. Brody, D. T. Yue, Preferential Closed-State Inactivation of Neuronal Calcium Channels. Neuron 20, 1027-1038 (1998).
51	T. Yasuda, R. J. Lewis, D. J. Adams, Overexpressed Ca(v)beta3 inhibits N-type (Cav2.2) calcium channel currents through a hyperpolarizing shift of ultra-slow and closed-state inactivation. J Gen Physiol 123, 401-416 (2004).
52	X. X. Chi, B. S. Schmutzler, J. M. Brittain, Y. Wang, C. M. Hingtgen, G. D. Nicol, R. Khanna, Regulation of N-type voltage-gated calcium channels (Cav2.2) and transmitter release by collapsin response mediator protein-2 (CRMP-2) in sensory neurons. J Cell Sci 122, 4351-4362 (2009).
53	O. Vivas, I. Arenas, D. E. Garcia, Voltage-independent inhibition of Ca(V)2.2 channels is delimited to a specific region of the membrane potential in rat SCG neurons. Acta Biochim Biophys Sin (Shanghai) 44, 544-549 (2012).
54	Z. Buraei, M. Anghelescu, K. S. Elmslie, Slowed N-type calcium channel (CaV2.2) deactivation by the cyclin-dependent kinase inhibitor roscovitine. Biophys J 89, 1681-1691 (2005).
55	S. Kaneko, C. B. Cooper, N. Nishioka, H. Yamasaki, A. Suzuki, S. E. Jarvis, A. Akaike, M. Satoh, G. W. Zamponi, Identification and Characterization of Novel Human Cav2.2 (α1B)Calcium Channel Variants Lacking the Synaptic Protein Interaction Site. The Journal of Neuroscience 22, 82-92 (2002).
56	W. A. Catterall, E. Perez-Reyes, T. P. Snutch, J. Striessnig, International Union of Pharmacology. XLVIII. Nomenclature and structure-function relationships of voltage-gated calcium channels. Pharmacol Rev 57, 411-425 (2005).
57	L. Zhu, S. McDavid, K. P. Currie, "Slow" Voltage-Dependent Inactivation of CaV2.2 Calcium Channels Is Modulated by the PKC Activator Phorbol 12-Myristate 13-Acetate (PMA). PLoS One 10, e0134117 (2015).
58	A. Formenti, M. Martina, A. Plebani, M. Mancia, Multiple modulatory effects of dopamine on calcium channel kinetics in adult rat sensory neurons. Journal of Physiology 509, 395-409 (1998).
59	P. Mistrik, R. Mader, S. Michalakis, M. Weidinger, A. Pfeifer, M. Biel, The murine HCN3 gene encodes a hyperpolarization-activated cation channel with slow kinetics and unique response to cyclic nucleotides. J Biol Chem 280, 27056-27061 (2005).
60	E. V. Kouranova, B. W. Strassle, R. H. Ring, M. R. Bowlby, D. V. Vasilyev, Hyperpolarization-activated cyclic nucleotide-gated channel mRNA and protein expression in large versus small diameter dorsal root ganglion neurons: correlation with hyperpolarization-activated current gating. Neuroscience 153, 1008-1019 (2008).
61	S. Moosmang, J. Stieber, X. Zong, M. Biel, F. Hofmann, A. Ludwig, Cellular expression and functional characterization of four hyperpolarization-activated pacemaker channels in cardiac and neuronal tissues. European Journal of Biochemistry 268, 1646-1652 (2001).
62	X. Zhao, A. Bucchi, R. V. Oren, Y. Kryukova, W. Dun, C. E. Clancy, R. B. Robinson, In vitro characterization of HCN channel kinetics and frequency dependence in myocytes predicts biological pacemaker functionality. J Physiol 587, 1513-1525 (2009).
63	S. W. Ying, G. R. Tibbs, A. Picollo, S. Y. Abbas, R. L. Sanford, A. Accardi, F. Hofmann, A. Ludwig, P. A. Goldstein, PIP2-mediated HCN3 channel gating is crucial for rhythmic burst firing in thalamic intergeniculate leaflet neurons. J Neurosci 31, 10412-10423 (2011).
64	F. Maingret, B. Coste, F. Padilla, N. Clerc, M. Crest, S.M. Korogod, P. Delmas. Inflammatory mediators increase Nav1.9 current and excitability in nociceptors through a coincident detection mechanism. J Gen Physiol 131, 211-225 (2008)
65	L. Lacinová, F. Hofmann.Ca2+- and voltage-dependent inactivation of the expressed L-type Ca(v)1.2 calcium channel. Arch Biochem Biophys 437, 42-50 (2005).
66	N. Weiss , A. Tadmouri, M. Mikati, M. Ronjat, M. De Waard. Importance of voltage-dependent inactivation in N-type calcium channel regulation by G-proteins. flugers Arch 454, 115-29 (2007).
67	J.H. Schild , J.W. Clark, M. Hay, D. Mendelowitz, M.C. Andresen, D.L. Kunze. A- and C-type rat nodose sensory neurons: model interpretations of dynamic discharge characteristics. J Neurophysiol 71, 2338-58 (1994).
