# Supplementary material for: Reverse-engineered models reveal differential membrane properties of autonomic and cutaneous unmyelinated fibers
Source: PLoS Comput Biol. 2024 Oct 7;20(10):e1012475. doi: 10.1371/journal.pcbi.1012475 (PMC11486378; doi:10.1371/journal.pcbi.1012475)
Supplement: S2 Table — Sensitivity values with magnitude <0.1 are marked as 0. (XLSX) [file pcbi.1012475.s002.xlsx]

## Sheet: Sheet1
S2 Table. Sensitivity of each autonomic C-fiber conduction response (%) to changes in membrane parameter values. Sensitivity values with magnitude <0.1 are marked as 0.
	CV		Chronaxie		APD		RC RMS Err
Parameter	-0.5	0.5	-0.5	0.5	-0.5	0.5	-0.5	0.5
NaV1.7	-1.6	0. 8	24.3	-23.2	-0.6	-0.6	-12.9	267
NaV1.8	19.7	12	75.3	-50.2	-15.3	11.4	66.1	1020
NaV1.9	0	0	1.96	-2.7	0	0	-9.3	16.6
KV1.4	0	0	-0.9	0.2	0	0	0	0.75
KV2.1	0	0	-4.4	4.2	28.5	-15.4	204	18.6
KV3.4	0	0	-0.9	0.2	0.16	-0.15	2.2	-1.9
KV7	0	0	-14.1	9.5	1.4	-2.7	1020	47.5
KCaBK	0	0	0	0.2	0.13	-0.12	-0.8	2
KCaSK	0	0	0	0.3	0	0	-1.3	3.2
CaV1.2	0	0	0.3	0	0	0	0.6	0.6
CaV2.2	0	0	1.1	-0.8	-2.1	0.6	-1.1	2.9
HCN	0	0	-0.9	0.2	0	0	-5.6	21.7
NaCaX	0	0	0	0	0	0	0.6	0.6
INaKPump	1.7	-2.4	-57.9	39.8	0.63	-1.8	1004	-7.4
Ra	40.2	-18.7	9.01	-3.5	-0.4	0	-0.9	0
