# Supplementary material for: Reverse-engineered models reveal differential membrane properties of autonomic and cutaneous unmyelinated fibers
Source: PLoS Comput Biol. 2024 Oct 7;20(10):e1012475. doi: 10.1371/journal.pcbi.1012475 (PMC11486378; doi:10.1371/journal.pcbi.1012475)
Supplement: S3 Table — Sensitivity values with magnitude <0.1 are marked as 0.’ (XLSX) [file pcbi.1012475.s003.xlsx]

## Sheet: Sheet1
S3 Table. Sensitivity of each cutaneous C-fiber conduction response (%) to changes in membrane parameter values. Sensitivity values with magnitude <0.1 are marked as 0.
	CV		Chronaxie		APD		Threshold		RC RMS Err
Parameter	-0.5	0.5	-0.5	0.5	-0.5	0.5	-0.5	0.5	-0.5	0.5
NaV1.7	-0.8	1.6	11.5	-10.7	-0.1	0.4	20.6	-18.2	12.1	-3.9
NaV1.8	-25.4	13.5	846	-26.9	-25.7	561	71.3	-42.4	22.6	682
NaV1.9	0	0	0.3	0	0	0	0.5	-0.6	1.8	-1.7
KV1.4	0	0	0	0	0	0	0	0.5	-1.2	0.6
KV2.1	5	-3.8	-39.1	29.5	30.3	-12.6	-71.8	65.8	226	19.7
KV3.4	0	0	-0.8	0.8	-0.5	0.5	-0.6	1.1	-1.7	1.5
KV7	0	0	0	0	0	0	0	0	0.6	0.6
KCaBK	0	0	0	0	0	0	0	0.5	-0.2	0.6
KCaSK	0	0	0	0.3	0	0	-0.6	0.5	665	659
CaV1.2	0	0	0.3	0	-0.2	0.2	0.5	0	15.7	-3.2
CaV2.2	0	0	0	0	0	0	0	0	1.5	0.6
HCN	0	0	0	0	0	0	0	0	0.4	0.4
NaCaX	0	0	0	0	0	0	0	0	0.4	0.6
INaKPump	0	0	0	0	0	0	0	0	0.4	0.4
Ra	41.6	-18.2	-9.1	9	0	0	41.5	-18.2	-0.2	0
